# Supplementary material for: β Cell Gαs signaling is critical for physiological and pharmacological enhancement of insulin secretion
Source: J Clin Invest. 2025 Jun 17;135(16):e183741. doi: 10.1172/JCI183741 (PMC12352888; doi:10.1172/JCI183741)
Supplement: Supporting data values [file jci-135-183741-s199.xlsx]

## Sheet: Figure 1A
	GNAS
							beta-cell t-test			alpha-cell t-test
	beta-cells			alpha-cells			Table Analyzed	Data 1		Table Analyzed	Data 1
	Control	Gnas KO		Control	Gnas KO
	1.117	0.205		5.8	6.436		Column B	KO		Column B	KO
	0.915	0.293		5.842	6.562		vs.	vs.		vs.	vs.
	1.034	0.169		11.128	6.048		Column A	Control		Column A	Control
	0.934	0.21		7.136	6.984
		0.178			5.499		Unpaired t test			Unpaired t test
							P value	<0.0001		P value	0.3384
							P value summary	****		P value summary	ns
							Significantly different (P < 0.05)?	Yes		Significantly different (P < 0.05)?	No
							One- or two-tailed P value?	Two-tailed		One- or two-tailed P value?	Two-tailed
							t, df	t=16.39, df=7		t, df	t=1.028, df=7
							How big is the difference?			How big is the difference?
							Mean of column A	1		Mean of column A	7.477
							Mean of column B	0.211		Mean of column B	6.306
							Difference between means (B - A) ± SEM	-0.7890 ± 0.04813		Difference between means (B - A) ± SEM	-1.171 ± 1.139
							95% confidence interval	-0.9028 to -0.6752		95% confidence interval	-3.865 to 1.523
							R squared (eta squared)	0.9746		R squared (eta squared)	0.1311
							F test to compare variances			F test to compare variances
							F, DFn, Dfd	3.665, 3, 4		F, DFn, Dfd	20.03, 3, 4
							P value	0.2418		P value	0.0143
							P value summary	ns		P value summary	*
							Significantly different (P < 0.05)?	No		Significantly different (P < 0.05)?	Yes
							Data analyzed			Data analyzed
							Sample size, column A	4		Sample size, column A	4
							Sample size, column B	5		Sample size, column B	5
	GNAQ
							beta-cell t-test			alpha-cell t-test
	beta-cells			alpha-cells			Table Analyzed	Data 1		Table Analyzed	Data 1
	Control	Gnas KO		Control	Gnas KO
	1.014	1.467		1.567	1.373		Column B	KO		Column B	KO
	0.648	0.783		1.824	1.889		vs.	vs.		vs.	vs.
	1.091	0.784		2.175	1.569		Column A	Control		Column A	Control
	1.247	1.265		2.06	2.347
		1.461			1.027		Unpaired t test			Unpaired t test
							P value	0.4885		P value	0.3768
							P value summary	ns		P value summary	ns
							Significantly different (P < 0.05)?	No		Significantly different (P < 0.05)?	No
							One- or two-tailed P value?	Two-tailed		One- or two-tailed P value?	Two-tailed
							t, df	t=0.7311, df=7		t, df	t=0.9435, df=7
							How big is the difference?			How big is the difference?
							Mean of column A	1		Mean of column A	1.907
							Mean of column B	1.152		Mean of column B	1.641
							Difference between means (B - A) ± SEM	0.1520 ± 0.2079		Difference between means (B - A) ± SEM	-0.2655 ± 0.2814
							95% confidence interval	-0.3396 to 0.6436		95% confidence interval	-0.9309 to 0.3999
							R squared (eta squared)	0.07094		R squared (eta squared)	0.1128
							F test to compare variances			F test to compare variances
							F, DFn, Dfd	1.858, 4, 3		F, DFn, Dfd	3.493, 4, 3
							P value	0.6381		P value	0.3322
							P value summary	ns		P value summary	ns
							Significantly different (P < 0.05)?	No		Significantly different (P < 0.05)?	No
							Data analyzed			Data analyzed
							Sample size, column A	4		Sample size, column A	4
							Sample size, column B	5		Sample size, column B	5

## Sheet: Figure 1B
	Week	Control																														2-way mixed ANOVA with Sidak posthoc analysis
	0	154	139	140	163	144	163	135	167	152	138	151	149	176	144	165	164	191	170	164	171	141	163	171	130	174	141	204	208	195		Compare each cell mean with the other cell mean in that row
	1	147	144	132	147	142	164	175	173	137	148	147	136	143	157	124	179	140	144	138	157	133	156	146	126	137	163	223	170	163
	2	147	145	173	150	141	144	147	134	150	122	172	135	170	128	125	124	110	130	176	158	122	158	136	120	154	150	138	146	145		Number of families	1
	3	138	122	130	159	127	144	159	130	138	119	135	128	172	137	121	128	118	121	118	142	75	122	132	104	145	118	110	117	133		Number of comparisons per family	13
	4	131	154	123	161	122	157	145	139	118	106	134	147	157	119	113	112	111	115	117	135	69	113	121	122	126	124	138	128	136		Alpha	0.05
	5	120	119	125	134	126	111	157	131	143	138	145	147	149	129	129	100	107	101	106	134	64	121	136	99	147	154	148	137	124
	6	138	131	146	148	148	154	187	140	144	110	151	135	153	140	129	106	118	120	128	144	98	153	141	115	139	164	173	140	125		Šídák's multiple comparisons test	Mean Diff.	95.00% CI of diff.	Below threshold?	Summary	Adjusted P Value
	7	139	134	155	180	154	137	160	172	190	105	154	253	201	165	130	116	117	118	125	146	95	186	154	139	132	140	165	155	146
	8	132	132	167	166	168	182	225	178	151	134	200	153	179	168	159	109	128	111	120	148	100	196	164	130	146	169	163	142	134		Control - Gnasβcell-/-
	9	135	147	162	185	216	157	195	181	144	156	177	208	150	188	173	135	130	132	161	176	96	184	168	128	164	142	153	155	163		0	-2.765	-23.32 to 17.79	No	ns	>0.9999
	10	129	175	178	151	163	146	175	173	179	146	249	145	172	173	169	165	134	147	181	187	189	216	186	120	165	163	160	162	229		1	-6.064	-23.34 to 11.22	No	ns	0.9889
	14	145	136	113	144	126	120	158	142	149	126	124	149	148	146	138	144	135	169	127	161	123	143	150	119	169	163	166	177	157		2	-16.51	-35.90 to 2.891	No	ns	0.1535
	21	162	169	157	167	194	197	169	167	230	197	141	166	152	186	195																3	-41.62	-62.43 to -20.80	Yes	****	<0.0001
																																4	-37.66	-59.86 to -15.45	Yes	***	0.0001
	Week	Gnas KO																														5	-62.37	-91.64 to -33.11	Yes	****	<0.0001
	0	129	160	159	143	134	180	150	162	139	187	160	145	174	177	185	193	214	191	217	172	134	123	137								6	-74.8	-111.3 to -38.34	Yes	****	<0.0001
	1	135	142	179	157	147	179	146	157	144	167	176	158	183	177	165	185	179	159	180	138	114	125	130								7	-96.9	-144.3 to -49.46	Yes	****	<0.0001
	2	143	136	171	173	140	183	159	120	146	177	150	123	166	138	175	187	214	168	200	172	179	140	111								8	-152.9	-222.1 to -83.75	Yes	****	<0.0001
	3	162	181	174	201	181	195	164	128	137	185	131	142	147	160	172	171	231	181	205	149	193	208	127								9	-190.7	-287.0 to -94.44	Yes	****	<0.0001
	4	244	158	222	180	148	193	136	132	170	194	118	173	163	144	168	167	179	147	191	155	142	136	135								10	-141.9	-229.2 to -54.59	Yes	***	0.0003
	5	186	166	203	162	137	226	165	167	185	216	152	145	177	256	227	268	223	162	264	224	161	149	133								14	-121.6	-194.8 to -48.31	Yes	***	0.0003
	6	243	220	279	198	189	289	195	171	205	289	171	149	218	239	236	296	250	198	239	256	127	134	116								21	-155.4	-463.0 to 152.2	No	ns	0.5023
	7	280	258	341	249	187	350	265	197	230	325	166	166	246	230	324	315	253	202	375	244	149	191	146
	8	309	288	432	221	217	355	336	355	307	387	226	294	252	374	476	515	276	190	455	283	168	157	177
	9	317	281	484	289	190	377	227	262	480	561	239	225	308	530	600	535	288	235	598	415	138	282	222								Test details	Mean 1	Mean 2	Mean Diff.	SE of diff.	N1	N2	t	DF
	10	338	263	600	286	228	395	274	232	405	568	195	237	268	267	483	339	359	212	499	274	136	171	142
	14	233	210	462	168	188	211	348	204	307	336	166	209	229	493	451	413	290	196	329	237	147	158	116								Control - Gnasβcell-/-
	21	275	211	539	250	210	507																									0	160.9	163.7	-2.765	6.721	29	23	0.4114	40.49
																																1	151.4	157.5	-6.064	5.695	29	23	1.065	46.58
																																2	143.1	159.6	-16.51	6.297	29	23	2.621	36.13
																																3	129	170.7	-41.62	6.756	29	23	6.16	36.08
																																4	127.3	165	-37.66	7.196	29	23	5.233	35.28
																																5	126.9	189.3	-62.37	9.384	29	23	6.647	30.6
																																6	138.6	213.3	-74.8	11.55	29	23	6.473	26.78
																																7	150.4	247.3	-96.9	15.18	29	23	6.382	29.89
																																8	153.6	306.5	-152.9	21.77	29	23	7.026	24.84
																																9	160.7	351.4	-190.7	30.07	29	23	6.343	23.16
																																10	169.9	311.8	-141.9	27.32	29	23	5.193	23.63
																																14	143.7	265.3	-121.6	22.85	29	23	5.321	22.86
																																21	176.6	332	-155.4	61.65	15	6	2.521	5.093

## Sheet: Figure 1C
	Body Weight			Unpaired t-test					Control			GNAS KO			Linear Regression
	Control	GNAS KO		Table Analyzed	Data 1				Body weight	Glycemia		Body weight	Glycemia		Best-fit values
	20	31.9							20	131		30	165		Slope	4.57	-48.22
	25	31.1		Column B	KO				25	135		29	600		Y-intercept	26.35	1811
	23	29.8		vs.	vs.				23	132		29	508		X-intercept	-5.765	37.55
	28	30.1		Column A	Control				28	130		26	600		1/slope	0.2188	-0.02074
	24	34.7							24	152		31.7	273
	25.2	30.4		Unpaired t test					25.2	123		29	600		Std. Error
	29.7	30		P value	0.0008				29.7	153		31.9	280		Slope	1.65	19.92
	27.5	28.5		P value summary	***				27.5	133		31.1	184		Y-intercept	44.9	600.6
	28.2	29		Significantly different (P < 0.05)?	Yes				28.2	118		29.8	240
	25.7	26		One- or two-tailed P value?	Two-tailed				25.7	128		30.1	298		95% Confidence Intervals
	28	31.7		t, df	t=3.653, df=36				28	164		34.7	230		Slope	1.149 to 7.992	-91.63 to -4.815
	25.5	29							25.5	156		30.4	324		Y-intercept	-66.77 to 119.5	502.0 to 3119
	26	30		How big is the difference?					26	149		30	523		X-intercept	-103.7 to 8.378	33.79 to 105.0
	27	29		Mean of column A	27.09				27	143		28.5	212
	23.9			Mean of column B	30.09				23.9	136					Goodness of Fit
	28.5			Difference between means (B - A) ± SEM	2.994 ± 0.8195				28.5	167					R squared	0.2586	0.3281
	30.7			95% confidence interval	1.332 to 4.656				30.7	187					Sy.x	21.04	142.5
	30			R squared (eta squared)	0.2705				30	208
	27.6								27.6	169					Is slope significantly non-zero?
	30.4			F test to compare variances					30.4	122					F	7.675	5.859
	30			F, DFn, Dfd	1.797, 23, 13				30	188					DFn, DFd	1, 22	1, 12
	29.5			P value	0.2741				29.5	184					P value	0.0112	0.0323
	28.3			P value summary	ns				28.3	144					Deviation from zero?	Significant	Significant
	28.5			Significantly different (P < 0.05)?	No				28.5	152
															Equation	Y = 4.570*X + 26.35	Y = -48.22*X + 1811
				Data analyzed
				Sample size, column A	24										Data
				Sample size, column B	14										Number of X values	24	38
															Maximum number of Y replicates	1	1
															Total number of values	24	14
															Number of missing values	0	24

## Sheet: Figure 1D
	Control	GNAS KO		Unpaired t-test			Control			GNAS KO			Linear Regression
	9246.68	11315.3		Table Analyzed	Data 1		Glycemia	Islet size		Glycemia	Islet size		Best-fit values	Control	GNAS KO
	6023.74	7782.1					161	0.679255		597	0.439717		Slope	-0.002384	-0.0008854
	11570.7	9834.82		Column B	KO		111	0.871216		218	0.835161		Y-intercept	0.9982	0.969
	10550.8	11476.3		vs.	vs.		153	0.346838		392	0.223699		X-intercept	418.6	1094
	4671.6	9913.01		Column A	Control		155	0.62275		292	0.8028		1/slope	-419.4	-1129
	4296.99	7946.3					176	0.8386		217	0.7209
	6757.55	6645.03		Unpaired t test			160	0.386		443	0.76485		Std. Error
		7217.52		P value	0.1835		168	0.6582		206	0.89275		Slope	0.004196	0.0004571
		11182.2		P value summary	ns					207	0.707		Y-intercept	0.6548	0.1654
				Significantly different (P < 0.05)?	No					454	0.655
				One- or two-tailed P value?	Two-tailed								95% Confidence Intervals
				t, df	t=1.399, df=14								Slope	-0.01317 to 0.008402	-0.001966 to 0.0001955
													Y-intercept	-0.6850 to 2.681	0.5780 to 1.360
				How big is the difference?									X-intercept	199.3 to +infinity	663.2 to +infinity
				Mean of column A	7588
				Mean of column B	9257								Goodness of Fit
				Difference between means (B - A) ± SEM	1668 ± 1192								R squared	0.06067	0.3489
				95% confidence interval	-888.9 to 4226								Sy.x	0.2144	0.183
				R squared (eta squared)	0.1227
													Is slope significantly non-zero?
				F test to compare variances									F	0.3229	3.752
				F, DFn, Dfd	2.333, 6, 8								DFn, DFd	1, 5	1, 7
				P value	0.2658								P value	0.5944	0.094
				P value summary	ns								Deviation from zero?	Not Significant	Not Significant
				Significantly different (P < 0.05)?	No
													Equation	Y = -0.002384*X + 0.9982	Y = -0.0008854*X + 0.9690
				Data analyzed
				Sample size, column A	7								Data
				Sample size, column B	9								Number of X values	10	16
													Maximum number of Y replicates	1	1
													Total number of values	7	9
													Number of missing values	3	7

## Sheet: Figure 1E
	Control	GNAS KO		Unpaired t-test			Control			GNAS KO			Linear Regression
	0.792	0.65		Table Analyzed	Data 1		Glycemia	Islet size		Glycemia	Islet size		Best-fit values	Control	GNAS KO
	0.628	1.51					104	0.792		246	0.661		Slope	-0.0001421	-0.0003143
	0.89	1.052		Column B	KO		127	0.628		587	0.631		Y-intercept	0.728	0.9867
	0.561	0.648		vs.	vs.		114	0.89		183	0.65		X-intercept	5124	3139
	0.824	0.432		Column A	Control		102	0.561		450	1.088		1/slope	-7039	-3182
	0.574	0.661					125	0.824		305	1.418
		0.631		Unpaired t test			123	0.574		199	1.51		Std. Error
		1.088		P value	0.2601					259	0.854		Slope	0.006467	0.0009815
		1.418		P value summary	ns					218	1.052		Y-intercept	0.7519	0.3123
		0.854		Significantly different (P < 0.05)?	No					196	0.648
				One- or two-tailed P value?	Two-tailed					293	0.432		95% Confidence Intervals
				t, df	t=1.174, df=14								Slope	-0.01810 to 0.01781	-0.002578 to 0.001949
													Y-intercept	-1.360 to 2.816	0.2665 to 1.707
				How big is the difference?									X-intercept	153.9 to +infinity	621.1 to +infinity
				Mean of column A	0.7115
				Mean of column B	0.8944								Goodness of Fit
				Difference between means (B - A) ± SEM	0.1829 ± 0.1558								R squared	0.0001206	0.01265
				95% confidence interval	-0.1513 to 0.5171								Sy.x	0.1577	0.3808
				R squared (eta squared)	0.08959
													Is slope significantly non-zero?
				F test to compare variances									F	0.0004825	0.1025
				F, DFn, Dfd	6.560, 9, 5								DFn, DFd	1, 4	1, 8
				P value	0.052								P value	0.9835	0.757
				P value summary	ns								Deviation from zero?	Not Significant	Not Significant
				Significantly different (P < 0.05)?	No
													Equation	Y = -0.0001421*X + 0.7280	Y = -0.0003143*X + 0.9867
				Data analyzed
				Sample size, column A	6								Data
				Sample size, column B	10								Number of X values	16	15
													Maximum number of Y replicates	1	1
													Total number of values	6	10
													Number of missing values	10	5

## Sheet: Figure 1F
	Area (um2)
	Control	GNAS KO		Unpaired t-test
	60.2564	102.615		Table Analyzed	Localisations per um^2
	44.8585	96.0216
	46.6922	96.7942		Column B	Gnasβcell-/-
	39.8191	80.2167		vs.	vs.
	53.4699	122.627		Column A	Control
	52.8834	108.505
	27.2881	102.836		Unpaired t test
	45.0692	103.357		P value	0.0221
	28.2904	77.976		P value summary	*
	32.1654	101.586		Significantly different (P < 0.05)?	Yes
	23.9059	52.817		One- or two-tailed P value?	Two-tailed
	23.0285	55.3558		t, df	t=2.384, df=39
	53.9004	61.4254
	59.0177	61.2084		How big is the difference?
	65.3069	47.9316		Mean of column A	43.04
	32.6106	46.4987		Mean of column B	63.62
		26.3637		Difference between means (B - A) ± SEM	20.58 ± 8.636
		25.9159		95% confidence interval	3.117 to 38.05
		36.8001		R squared (eta squared)	0.1272
		40.5947
		26.2057		F test to compare variances
		17.6121		F, DFn, Dfd	5.573, 24, 15
		32.211		P value	0.0012
		23.6035		P value summary	**
		43.4234		Significantly different (P < 0.05)?	Yes
				Data analyzed
				Sample size, column A	16
				Sample size, column B	25

## Sheet: Figure 1G
													Two-way ANOVA							Posthoc analysis
	Time	Control											Table Analyzed	Proinsulin						Compare cell means with others in its row and its column
	0	17.123	9.364	15.006	12.79	5.651	18.19	7.523	8.121	8.183	12.479
	10	25.116	9.193	14.602	9.053	5.395	18.735	8.618	9.263	8.936	13.296		Two-way RM ANOVA	Matching: Stacked						Number of families	4
													Assume sphericity?	Yes						Number of comparisons per row family	1
	Time	GNAS KO											Alpha	0.05						Number of comparisons per column family	1
	0	18.47	15.279	12.542	9.294	10.801	10.436	24.952	18.369	10.98	8.517									Alpha	0.05
	10	16.469	8.548	5.092	6.226	6.412	6.63	16.889	13.871	6.948	8.152		Source of Variation	% of total variation	P value	P value summary	Significant?
													Time x Column Factor	6.738	0.0004	***	Yes			Uncorrected Fisher's LSD	Mean Diff.	95.00% CI of diff.	Below threshold?	Summary	Individual P Value
													Time	3.32	0.0067	**	Yes
													Column Factor	0.007665	0.968	ns	No			0
													Subject	83.57	<0.0001	****	Yes			Control vs. Gnasβcell-/-	-2.521	-7.078 to 2.036	No	ns	0.2693
													ANOVA table	SS	DF	MS	F (DFn, DFd)	P value		10
													Time x Column Factor	68.07	1	68.07	F (1, 18) = 19.06	P=0.0004		Control vs. Gnasβcell-/-	2.697	-1.860 to 7.254	No	ns	0.2378
													Time	33.54	1	33.54	F (1, 18) = 9.392	P=0.0067
													Column Factor	0.07744	1	0.07744	F (1, 18) = 0.001651	P=0.9680		Control
													Subject	844.3	18	46.91	F (18, 18) = 13.14	P<0.0001		0 vs. 10	-0.7777	-2.553 to 0.9977	No	ns	0.3696
													Residual	64.27	18	3.571
																				Gnasβcell-/-
													Difference between row means							0 vs. 10	4.44	2.665 to 6.216	Yes	****	<0.0001
													Mean of 0	12.7
													Mean of 10	10.87
													Difference between means	1.831						Test details	Mean 1	Mean 2	Mean Diff.	SE of diff.	N1	N2	t	DF
													SE of difference	0.5976
													95% CI of difference	0.5759 to 3.087						0
																				Control vs. Gnasβcell-/-	11.44	13.96	-2.521	2.247	10	10	1.122	36
													Difference between column means
													Mean of Control	11.83						10
													Mean of Gnasβcell-/-	11.74						Control vs. Gnasβcell-/-	12.22	9.524	2.697	2.247	10	10	1.2	36
													Difference between means	0.088
													SE of difference	2.166						Control
													95% CI of difference	-4.462 to 4.638						0 vs. 10	11.44	12.22	-0.7777	0.8451	10	10	0.9203	18
													Interaction CI							Gnasβcell-/-
													Mean diff, A1 - B1	-2.521						0 vs. 10	13.96	9.524	4.44	0.8451	10	10	5.254	18
													Mean diff, A2 - B2	2.697
													(A1 -B1) - (A2 - B2)	-5.218
													95% CI of difference	-7.729 to -2.707
													(B1 - A1) - (B2 - A2)	5.218
													95% CI of difference	2.707 to 7.729
													Data summary
													Number of columns (Column Factor)	2
													Number of rows (Time)	2
													Number of subjects (Subject)	20
													Number of missing values	0

## Sheet: Figure 2A - GTT
	Control	Gnasβcell-/-		Table Analyzed	Glucose:Insulin
	2.75	0.343972
	2.83704	1.80038		Column B	Gnasβcell-/-
	1.60331	0.41		vs.	vs.
	2.61111	0.488665		Column A	Control
	1.53968	0.988333
	1.68696	0.782258		Unpaired t test
	3.27778	2.20956		P value	0.006
	1.552	1.81311		P value summary	**
	1.41497	3.42784		Significantly different (P < 0.05)?	Yes
	1.59016	3.66867		One- or two-tailed P value?	Two-tailed
	2.33065	0.805172		t, df	t=2.946, df=32
	4.28662	0.932692
	2.59664			How big is the difference?
	4.22642			Mean of column A	2.999
	3.09286			Mean of column B	1.473
	7.50345			Difference between means (B - A) ± SEM	-1.526 ± 0.5180
	5.74667			95% confidence interval	-2.581 to -0.4710
	2.61589			R squared (eta squared)	0.2134
	4.21667
	1.81308			F test to compare variances
	1.78205			F, DFn, Dfd	1.930, 21, 11
	4.89655			P value	0.2606
				P value summary	ns
				Significantly different (P < 0.05)?	No
				Data analyzed
				Sample size, column A	22
				Sample size, column B	12

## Sheet: Figure 2A - Insulin
	Control			Table Analyzed	IPGTT Control Insulin		GNAS KO			Table Analyzed	IPGTT KO Insulin
	0	10					0	10
	0.523	0.508		Column B	10		0.764	1.361		Column B	10
	0.194	0.294		vs.	vs.		0.157	0.187		vs.	vs.
	0.207	0.31		Column A	0		0.547	0.591		Column A	0
	0.385	0.538					0.22	0.194
	0.512	0.909		Paired t test			0.204	0.19		Paired t test
	0.219	0.449		P value	0.0058		0.422	0.184		P value	0.5699
	0.505	0.412		P value summary	**		0.184	0.198		P value summary	ns
	0.288	0.295		Significantly different (P < 0.05)?	Yes					Significantly different (P < 0.05)?	No
	0.35	0.751		One- or two-tailed P value?	Two-tailed					One- or two-tailed P value?	Two-tailed
	0.354	0.321		t, df	t=3.182, df=16					t, df	t=0.6008, df=6
	0.374	0.738		Number of pairs	17					Number of pairs	7
	0.619	1.357
	0.385	0.989		How big is the difference?						How big is the difference?
	0.431	0.63		Mean of differences (B - A)	0.1938					Mean of differences (B - A)	0.05814
	0.257	0.194		SD of differences	0.2512					SD of differences	0.256
	0.687	0.547		SEM of differences	0.06092					SEM of differences	0.09677
	0.862	1.205		95% confidence interval	0.06468 to 0.3230					95% confidence interval	-0.1786 to 0.2949
				R squared (partial eta squared)	0.3875					R squared (partial eta squared)	0.05675
				How effective was the pairing?						How effective was the pairing?
				Correlation coefficient (r)	0.6801					Correlation coefficient (r)	0.9007
				P value (one tailed)	0.0013					P value (one tailed)	0.0028
				P value summary	**					P value summary	**
				Was the pairing significantly effective?	Yes					Was the pairing significantly effective?	Yes

## Sheet: Figure 2B - GTT
	Time	Control																									Table Analyzed	MTT	Two way ANOVA					Compare cell +AI2:AQ136means with others in its row and its column
	0	108	135	121	144	126	115	108	125	147	122	124	157	119	159	140	145	150	151	180	107	156	145	148	157
	10	154	290	251	208	282	247	230	251	233	257	207	229	287	214	250	270	348	277	274	232	304	279	261	341		Two-way RM ANOVA	Matching: Stacked						Number of families	9
	20	196	301	209	225	232	261	265	243	303	232	240	211	248	213	217	240	268	271	307	246	328	350	276	358		Assume sphericity?	No						Number of comparisons per row family	1
	30	184	381	163	181	176	226	242	224	285	213	223	185	228	217	203	218	256	280	283	248	318	332	284	373		Alpha	0.05						Number of comparisons per column family	21
	60	115	198	115	147	146	139	136	134	208	134	164	141	160	162	132	182	216	225	369	182	246	270	372	309									Alpha	0.05
	90	115	166	115	113	127	112	133	112	161	125	142	116	147	146	123	196	168	179	259	116	200	215	282	240		Source of Variation	% of total variation	P value	P value summary	Significant?	Geisser-Greenhouse's epsilon
	120	106	139	118	108	139	116	186	126	135	117	158	134	132	145	152	167	180	169	214	111	189	220	190	188		Time x Column Factor	1.223	<0.0001	****	Yes			Uncorrected Fisher's LSD	Mean Diff.	95.00% CI of diff.	Below threshold?	Summary	Individual P Value
																											Time	6.933	<0.0001	****	Yes	0.4578
	Time	GNAS KO																									Column Factor	66.32	<0.0001	****	Yes			Row 1
	0	165	564	521	600	397	600	248	203	272	305	194	332	580	208												Subject	18.49	<0.0001	****	Yes			Control vs. Gnasβcell-/-	-233.6	-331.0 to -136.2	Yes	***	0.0002
	10	325	597	600	600	555	600	411	378	426	468	290	486	567	307
	20	341	600	600	600	527	600	491	438	548	600	401	511	600	411												ANOVA table	SS	DF	MS	F (DFn, DFd)	P value		Row 2
	30	347	600	599	600	572	600	503	375	509	536	417	507	562	307												Time x Column Factor	83195	6	13866	F (6, 216) = 7.080	P<0.0001		Control vs. Gnasβcell-/-	-214.8	-283.9 to -145.7	Yes	****	<0.0001
	60	247	600	488	600	502	600	583	347	368	519	469	571	564	472												Time	471751	6	78625	F (2.747, 98.88) = 40.15	P<0.0001
	90	194	519	471	496	472	600	600	304	425	555	461	529	595	470												Column Factor	4512496	1	4512496	F (1, 36) = 129.1	P<0.0001		Row 3
	120	166	547	462	600	486	600	456	261	400	499	420	498	535	454												Subject	1257911	36	34942	F (36, 216) = 17.84	P<0.0001		Control vs. Gnasβcell-/-	-259.1	-313.4 to -204.9	Yes	****	<0.0001
																											Residual	423000	216	1958
																																		Row 4
																											Difference between column means							Control vs. Gnasβcell-/-	-255.6	-317.9 to -193.3	Yes	****	<0.0001
																											Mean of Control	200.5
																											Mean of Gnasβcell-/-	470.5						Row 5
																											Difference between means	-270						Control vs. Gnasβcell-/-	-303.3	-371.4 to -235.1	Yes	****	<0.0001
																											SE of difference	23.76
																											95% CI of difference	-318.2 to -221.8						Row 6
																																		Control vs. Gnasβcell-/-	-319.3	-387.2 to -251.3	Yes	****	<0.0001
																											Data summary
																											Number of columns (Column Factor)	2						Row 7
																											Number of rows (Time)	7						Control vs. Gnasβcell-/-	-304.4	-374.6 to -234.1	Yes	****	<0.0001
																											Number of subjects (Subject)	38
																											Number of missing values	0						Control
																																		Row 1 vs. Row 2	-120.3	-136.8 to -103.8	Yes	****	<0.0001
																																		Row 1 vs. Row 3	-123	-140.0 to -105.9	Yes	****	<0.0001
																																		Row 1 vs. Row 4	-109.8	-133.1 to -86.44	Yes	****	<0.0001
																																		Row 1 vs. Row 5	-54.71	-81.28 to -28.13	Yes	***	0.0003
																																		Row 1 vs. Row 6	-21.63	-38.50 to -4.746	Yes	*	0.0143
																																		Row 1 vs. Row 7	-14.58	-26.12 to -3.050	Yes	*	0.0155
																																		Row 2 vs. Row 3	-2.667	-18.43 to 13.10	No	ns	0.7296
																																		Row 2 vs. Row 4	10.54	-10.32 to 31.40	No	ns	0.3067
																																		Row 2 vs. Row 5	65.58	38.31 to 92.86	Yes	****	<0.0001
																																		Row 2 vs. Row 6	98.67	79.29 to 118.0	Yes	****	<0.0001
																																		Row 2 vs. Row 7	105.7	89.79 to 121.6	Yes	****	<0.0001
																																		Row 3 vs. Row 4	13.21	2.098 to 24.32	Yes	*	0.0219
																																		Row 3 vs. Row 5	68.25	46.89 to 89.61	Yes	****	<0.0001
																																		Row 3 vs. Row 6	101.3	86.22 to 116.4	Yes	****	<0.0001
																																		Row 3 vs. Row 7	108.4	94.93 to 121.8	Yes	****	<0.0001
																																		Row 4 vs. Row 5	55.04	32.49 to 77.60	Yes	****	<0.0001
																																		Row 4 vs. Row 6	88.13	69.34 to 106.9	Yes	****	<0.0001
																																		Row 4 vs. Row 7	95.17	74.92 to 115.4	Yes	****	<0.0001
																																		Row 5 vs. Row 6	33.08	20.48 to 45.68	Yes	****	<0.0001
																																		Row 5 vs. Row 7	40.13	17.85 to 62.40	Yes	**	0.0011
																																		Row 6 vs. Row 7	7.042	-5.302 to 19.39	No	ns	0.25
																																		Gnasβcell-/-
																																		Row 1 vs. Row 2	-101.5	-142.0 to -60.97	Yes	***	0.0001
																																		Row 1 vs. Row 3	-148.5	-208.6 to -88.44	Yes	***	0.0001
																																		Row 1 vs. Row 4	-131.8	-187.9 to -75.71	Yes	***	0.0002
																																		Row 1 vs. Row 5	-124.4	-194.9 to -53.77	Yes	**	0.0022
																																		Row 1 vs. Row 6	-107.3	-188.9 to -25.69	Yes	*	0.0139
																																		Row 1 vs. Row 7	-85.36	-147.7 to -23.02	Yes	*	0.0111
																																		Row 2 vs. Row 3	-47	-77.92 to -16.08	Yes	**	0.0059
																																		Row 2 vs. Row 4	-30.29	-55.36 to -5.209	Yes	*	0.0216
																																		Row 2 vs. Row 5	-22.86	-77.67 to 31.95	No	ns	0.384
																																		Row 2 vs. Row 6	-5.786	-70.70 to 59.13	No	ns	0.8503
																																		Row 2 vs. Row 7	16.14	-35.74 to 68.02	No	ns	0.5132
																																		Row 3 vs. Row 4	16.71	-6.165 to 39.59	No	ns	0.1385
																																		Row 3 vs. Row 5	24.14	-21.93 to 70.22	No	ns	0.2781
																																		Row 3 vs. Row 6	41.21	-6.638 to 89.07	No	ns	0.0856
																																		Row 3 vs. Row 7	63.14	20.89 to 105.4	Yes	**	0.0066
																																		Row 4 vs. Row 5	7.429	-40.03 to 54.89	No	ns	0.7406
																																		Row 4 vs. Row 6	24.5	-28.78 to 77.78	No	ns	0.3387
																																		Row 4 vs. Row 7	46.43	0.4496 to 92.41	Yes	*	0.0481
																																		Row 5 vs. Row 6	17.07	-9.130 to 43.27	No	ns	0.1827
																																		Row 5 vs. Row 7	39	14.79 to 63.21	Yes	**	0.0041
																																		Row 6 vs. Row 7	21.93	-9.604 to 53.46	No	ns	0.1569
																																		Test details	Mean 1	Mean 2	Mean Diff.	SE of diff.	N1	N2	t	DF
																																		Row 1
																																		Control vs. Gnasβcell-/-	137	370.6	-233.6	45.16	24	14	5.173	13.2
																																		Row 2
																																		Control vs. Gnasβcell-/-	257.3	472.1	-214.8	32.42	24	14	6.625	15.05
																																		Row 3
																																		Control vs. Gnasβcell-/-	260	519.1	-259.1	25.69	24	14	10.09	16.82
																																		Row 4
																																		Control vs. Gnasβcell-/-	246.8	502.4	-255.6	29.7	24	14	8.608	18.41
																																		Row 5
																																		Control vs. Gnasβcell-/-	191.8	495	-303.3	32.68	24	14	9.28	20.2
																																		Row 6
																																		Control vs. Gnasβcell-/-	158.7	477.9	-319.3	32.06	24	14	9.959	15.97
																																		Row 7
																																		Control vs. Gnasβcell-/-	151.6	456	-304.4	32.8	24	14	9.278	14.23
																																		Control
																																		Row 1 vs. Row 2	137	257.3	-120.3	7.971	24	24	15.09	23
																																		Row 1 vs. Row 3	137	260	-123	8.228	24	24	14.94	23
																																		Row 1 vs. Row 4	137	246.8	-109.8	11.27	24	24	9.739	23
																																		Row 1 vs. Row 5	137	191.8	-54.71	12.85	24	24	4.259	23
																																		Row 1 vs. Row 6	137	158.7	-21.63	8.16	24	24	2.65	23
																																		Row 1 vs. Row 7	137	151.6	-14.58	5.575	24	24	2.616	23
																																		Row 2 vs. Row 3	257.3	260	-2.667	7.62	24	24	0.3499	23
																																		Row 2 vs. Row 4	257.3	246.8	10.54	10.08	24	24	1.045	23
																																		Row 2 vs. Row 5	257.3	191.8	65.58	13.18	24	24	4.974	23
																																		Row 2 vs. Row 6	257.3	158.7	98.67	9.366	24	24	10.53	23
																																		Row 2 vs. Row 7	257.3	151.6	105.7	7.696	24	24	13.73	23
																																		Row 3 vs. Row 4	260	246.8	13.21	5.371	24	24	2.459	23
																																		Row 3 vs. Row 5	260	191.8	68.25	10.32	24	24	6.611	23
																																		Row 3 vs. Row 6	260	158.7	101.3	7.307	24	24	13.87	23
																																		Row 3 vs. Row 7	260	151.6	108.4	6.498	24	24	16.68	23
																																		Row 4 vs. Row 5	246.8	191.8	55.04	10.9	24	24	5.048	23
																																		Row 4 vs. Row 6	246.8	158.7	88.13	9.082	24	24	9.703	23
																																		Row 4 vs. Row 7	246.8	151.6	95.17	9.786	24	24	9.724	23
																																		Row 5 vs. Row 6	191.8	158.7	33.08	6.09	24	24	5.432	23
																																		Row 5 vs. Row 7	191.8	151.6	40.13	10.77	24	24	3.726	23
																																		Row 6 vs. Row 7	158.7	151.6	7.042	5.967	24	24	1.18	23
																																		Gnasβcell-/-
																																		Row 1 vs. Row 2	370.6	472.1	-101.5	18.76	14	14	5.411	13
																																		Row 1 vs. Row 3	370.6	519.1	-148.5	27.8	14	14	5.342	13
																																		Row 1 vs. Row 4	370.6	502.4	-131.8	25.95	14	14	5.078	13
																																		Row 1 vs. Row 5	370.6	495	-124.4	32.67	14	14	3.806	13
																																		Row 1 vs. Row 6	370.6	477.9	-107.3	37.77	14	14	2.84	13
																																		Row 1 vs. Row 7	370.6	456	-85.36	28.85	14	14	2.958	13
																																		Row 2 vs. Row 3	472.1	519.1	-47	14.31	14	14	3.284	13
																																		Row 2 vs. Row 4	472.1	502.4	-30.29	11.61	14	14	2.609	13
																																		Row 2 vs. Row 5	472.1	495	-22.86	25.37	14	14	0.901	13
																																		Row 2 vs. Row 6	472.1	477.9	-5.786	30.05	14	14	0.1925	13
																																		Row 2 vs. Row 7	472.1	456	16.14	24.02	14	14	0.6722	13
																																		Row 3 vs. Row 4	519.1	502.4	16.71	10.59	14	14	1.578	13
																																		Row 3 vs. Row 5	519.1	495	24.14	21.33	14	14	1.132	13
																																		Row 3 vs. Row 6	519.1	477.9	41.21	22.15	14	14	1.861	13
																																		Row 3 vs. Row 7	519.1	456	63.14	19.56	14	14	3.229	13
																																		Row 4 vs. Row 5	502.4	495	7.429	21.97	14	14	0.3382	13
																																		Row 4 vs. Row 6	502.4	477.9	24.5	24.66	14	14	0.9934	13
																																		Row 4 vs. Row 7	502.4	456	46.43	21.28	14	14	2.181	13
																																		Row 5 vs. Row 6	495	477.9	17.07	12.13	14	14	1.408	13
																																		Row 5 vs. Row 7	495	456	39	11.21	14	14	3.48	13
																																		Row 6 vs. Row 7	477.9	456	21.93	14.6	14	14	1.502	13

[truncated: 38 more sheets: Figure 2B - Insulin, Figure 2C, Figure 2D, Figure 2E, Figure 3A, Figure 3C, Figure 3D, Figure 3E, Figure 3F, Figure 4A, Figure 4B, Figure 4C, Figure 4D, Figure 5A, Figure 5B, Figure 5C, Figure 5D, Figure 6A, Figure 6B, Figure 6C …]
